# Supplementary material for: Genetic diversity of Xanthoceras sorbifolium bunge germplasm using morphological traits and microsatellite molecular markers
Source: PLoS One. 2017 Jun 1;12(6):e0177577. doi: 10.1371/journal.pone.0177577 (PMC5453433; doi:10.1371/journal.pone.0177577)
Supplement: S1 Folder — (ZIP) [file pone.0177577.s002.zip]

Archive with 24 entries (23 files):
- S2 File/
- S2 File/002.jpg
- S2 File/049.jpg
- S2 File/083.jpg
- S2 File/116.jpg
- S2 File/120.jpg
- S2 File/177.jpg
- S2 File/192.jpg
- S2 File/197.jpg
- S2 File/203.jpg
- S2 File/262.jpg
- S2 File/274.jpg
- S2 File/282.jpg
- S2 File/323.jpg
- S2 File/343.jpg
- S2 File/365.jpg
- S2 File/371.jpg
- S2 File/51.jpg
- S2 File/58.jpg
- S2 File/62.jpg
- S2 File/634.jpg
- S2 File/639.jpg
- S2 File/643.jpg
- S2 File/65.jpg
